# Supplementary material for: Diagnosis of Alzheimer’s disease using plasma biomarkers adjusted to clinical probability
Source: Nat Aging. 2024 Nov 12;4(11):1529–37. doi: 10.1038/s43587-024-00731-y (PMC11564087; doi:10.1038/s43587-024-00731-y)
Supplement: Supplementary file 3 — Point estimates and confidence intervals for PPVs and NPVs for individuals with MCI. [file 43587_2024_731_MOESM3_ESM.xlsx]

## Sheet: MCI PPV and NPV
	p-tau181		p-tau217		p-tau231		GFAP		NfL
Age	PPV (95%CI)	NPV (95%CI)	PPV (95%CI)	NPV (95%CI)	PPV (95%CI)	NPV (95%CI)	PPV (95%CI)	NPV (95%CI)	PPV (95%CI)	NPV (95%CI)
50-54	51.4% (44.7-56.9)	75.9% (74.4-77.2)	68.4% (65.5-71.4)	94.4% (93.3-95.4)	57.1% (51.1-62.4)	82.2% (80.3-83.8)	59.8% (53.3-65.9)	82.5% (80.7-84.4)	32.1% (28-36.6)	70.9% (69.1-72.7)
55-59	57% (50.4-62.4)	71.5% (69.8-72.9)	73.1% (70.5-75.9)	93% (91.7-94.3)	62.6% (56.7-67.6)	78.6% (76.5-80.4)	65.1% (58.9-70.8)	79% (76.9-81.2)	37.3% (32.8-42)	66% (64-67.9)
60-64	62.2% (55.7-67.2)	66.9% (65.1-68.5)	77.1% (74.7-79.6)	91.5% (89.9-93)	67.4% (61.9-72.1)	74.8% (72.4-76.8)	69.8% (64-75)	75.2% (72.9-77.7)	42.4% (37.7-47.3)	61% (59-63.1)
65-69	67.3% (61.2-72)	61.8% (59.8-63.5)	80.9% (78.7-83)	89.6% (87.7-91.4)	72.2% (67-76.4)	70.3% (67.7-72.6)	74.3% (69-79)	70.8% (68.3-73.6)	47.9% (43.1-52.9)	55.6% (53.4-57.7)
70-74	72% (66.3-76.2)	56.5% (54.4-58.2)	84.1% (82.2-85.9)	87.3% (85.1-89.5)	76.4% (71.7-80.1)	65.5% (62.7-68)	78.3% (73.5-82.4)	66% (63.3-69.1)	53.5% (48.5-58.4)	50.1% (47.9-52.2)
75-79	77.3% (72.3-80.9)	49.4% (47.4-51.2)	87.5% (86-89)	83.9% (81.2-86.6)	81.1% (77.1-84.3)	58.9% (55.9-61.5)	82.7% (78.6-86.1)	59.4% (56.5-62.7)	60.4% (55.6-65)	43.1% (41-45.2)
80-84	80.8% (76.3-84)	44.2% (42.2-46)	89.6% (88.3-90.9)	80.8% (77.8-83.9)	84.1% (80.6-86.8)	53.7% (50.7-56.5)	85.5% (82-88.5)	54.3% (51.3-57.7)	65.3% (60.7-69.6)	38% (36-40.1)
85-89	83.4% (79.3-86.2)	39.9% (38-41.7)	91.1% (90-92.2)	77.9% (74.6-81.4)	86.3% (83.2-88.7)	49.3% (46.3-52.1)	87.6% (84.4-90.1)	49.9% (46.9-53.4)	69.1% (64.8-73.2)	34% (32.1-35.9)
90-95	85.8% (82.2-88.3)	35.5% (33.7-37.2)	92.5% (91.6-93.5)	74.6% (70.9-78.4)	88.4% (85.6-90.5)	44.7% (41.7-47.4)	89.5% (86.7-91.7)	45.3% (42.3-48.7)	73% (68.9-76.7)	29.9% (28.1-31.7)
