# Supplementary material for: Diagnosis of Alzheimer’s disease using plasma biomarkers adjusted to clinical probability
Source: Nat Aging. 2024 Nov 12;4(11):1529–37. doi: 10.1038/s43587-024-00731-y (PMC11564087; doi:10.1038/s43587-024-00731-y)
Supplement: Supplementary file 4 — Point estimates and confidence intervals for PPVs and NPVs for individuals with probable AD dementia. [file 43587_2024_731_MOESM4_ESM.xlsx]

## Sheet: Sheet1
	p-tau181		p-tau217		p-tau231		GFAP		NfL
Age	PPV (95%CI)	NPV (95%CI)	PPV (95%CI)	NPV (95%CI)	PPV (95%CI)	NPV (95%CI)	PPV (95%CI)	NPV (95%CI)	PPV (95%CI)	NPV (95%CI)
50-54	95.6% (94.4-96.5)	13.2% (12.2-14)	97.5% (96.5-98.1)	44.6% (40.1-50)	96.5% (95.6-97.2)	18.2% (16.4-19.9)	96.9% (96-97.6)	18.5% (16.8-20.7)	90.8% (89-92.3)	10.5% (9.7-11.3)
55-59	95.5% (94.2-96.3)	13.7% (12.7-14.5)	97.4% (96.3-98)	45.7% (41.2-51.1)	96.4% (95.4-97.1)	18.8% (17-20.6)	96.7% (95.8-97.5)	19.2% (17.4-21.4)	90.4% (88.5-92)	10.9% (10.1-11.8)
60-64	95.2% (93.9-96.1)	14.3% (13.3-15.2)	97.3% (96.1-97.9)	47% (42.4-52.4)	96.2% (95.2-96.9)	19.6% (17.8-21.5)	96.6% (95.6-97.3)	20% (18.2-22.3)	89.9% (88-91.6)	11.4% (10.6-12.3)
65-69	94.8% (93.3-95.8)	15.5% (14.5-16.5)	97% (95.7-97.7)	49.5% (44.8-54.8)	95.8% (94.7-96.6)	21.2% (19.3-23.2)	96.2% (95.1-97.1)	21.6% (19.7-24.1)	89% (86.9-90.8)	12.5% (11.6-13.4)
70-74	94.3% (92.7-95.4)	16.8% (15.7-17.8)	96.7% (95.4-97.5)	51.7% (47.1-57.1)	95.4% (94.2-96.3)	22.8% (20.7-24.8)	95.9% (94.7-96.8)	23.2% (21.2-25.8)	88.1% (85.8-90)	13.5% (12.5-14.5)
75-79	93.8% (92.1-95)	18% (16.8-19.1)	96.5% (95-97.3)	53.9% (49.3-59.2)	95% (93.7-96)	24.3% (22.2-26.5)	95.5% (94.2-96.5)	24.8% (22.6-27.5)	87.1% (84.8-89.2)	14.5% (13.5-15.6)
80-84	93.3% (91.5-94.6)	19.2% (18-20.4)	96.2% (94.6-97.1)	55.9% (51.3-61.1)	94.6% (93.2-95.6)	25.9% (23.6-28.1)	95.2% (93.8-96.2)	26.3% (24.1-29.1)	86.2% (83.7-88.4)	15.6% (14.5-16.7)
85-89	92.6% (90.5-94)	21% (19.7-22.3)	95.7% (93.9-96.7)	58.6% (54.1-63.7)	94% (92.5-95.1)	28.1% (25.7-30.4)	94.6% (93.1-95.8)	28.6% (26.2-31.5)	84.8% (82.1-87.2)	17.1% (15.9-18.4)
90-95	91.8% (89.6-93.3)	22.8% (21.4-24.1)	95.3% (93.3-96.4)	61.2% (56.7-66.1)	93.4% (91.7-94.6)	30.2% (27.8-32.7)	94.1% (92.4-95.3)	30.8% (28.3-33.8)	83.4% (80.5-86)	18.6% (17.4-20)
